# Supplementary material for: SAINT: A Phase I/Expanded Phase II Study Using Safe Amounts of Ipilimumab, Nivolumab and Trabectedin as First-Line Treatment of Advanced Soft Tissue Sarcoma
Source: Cancers (Basel). 2023 Jan 31;15(3):906. doi: 10.3390/cancers15030906 (PMC9913367; doi:10.3390/cancers15030906)
Supplement: Supplementary file 1 [file cancers-15-00906-s001.zip]

Archive with 1 entries (1 files):
- cancers-2172607-supplementary.pdf
